# Supplementary material for: Plane inclinations: A critique of hypothesis and model choice in Barbi et al
Source: PLoS Biol. 2018 Dec 20;16(12):e3000048. doi: 10.1371/journal.pbio.3000048 (PMC6301564; doi:10.1371/journal.pbio.3000048)
Supplement: S1 Code — (TXT) [file pbio.3000048.s001.txt]

## Response to Barbi et al. 
require(fmsb)
require(plyr)
require(beepr)

## Retrieves the files from the HMD

## Files for the cMx 1x1 historical cohorts will have to be obtained from the 
## human mortality database, and placed in the working directory.
## Free accounts are available from:
## https://www.mortality.org/

## The 1x1 cohort data
file_vec<-list.files("cMx_1x1/")

HMD_list<-lapply(seq(1, length(file_vec)), function(i) 
  read.delim(paste0("cMx_1x1/",file_vec[i]), sep = "", skip = 2, na.strings = c(".")))

## lists countries
Country_HMD<-unlist(lapply(strsplit(file_vec, split = "\\."), head, 1))
names(HMD_list)<-Country_HMD

## Melty cheese
HMD_list<-ldply(HMD_list,data.frame)

## fixes age codes
HMD_list$Age<-as.numeric(as.character(HMD_list$Age))

## removes junk
HMD_list<-HMD_list[!is.na(HMD_list$Age),]

## reshapes so that sexes are distinct pops
HMD_list<-data.frame(Pop = rep(HMD_list$.id, times = 3),
                     Year =  rep(HMD_list$Year, times = 3), 
                     age =  rep(HMD_list$Age, times = 3),
                     sex = c(rep("all", times = nrow(HMD_list)),
                             rep("fem", times = nrow(HMD_list)),
                             rep("hom", times = nrow(HMD_list))),
                     mx = c(HMD_list$Total,HMD_list$Female,HMD_list$Male))

## removes junk
HMD_list<-HMD_list[!is.na(HMD_list$mx),]

Poplevs<-unique(paste(HMD_list$Pop,HMD_list$Year,HMD_list$sex))


## Gets a null model: the log-linear one
Italy_cohort<-HMD_list[which(HMD_list$Pop=="ITA" & HMD_list$Year==1904 & HMD_list$sex=="fem"),]

## Writes out data
write.csv(Italy_cohort, file = "Italian_1904_cohort.csv")

## fits a log-linear model to mx for ages 65:80 used in Barbi et al. 
Italy_mod1_mx<-data.frame(Log_mx= log(Italy_cohort$mx[Italy_cohort$age %in% c(65:80)]),
                          age = Italy_cohort$age[Italy_cohort$age %in% c(65:80)])

Italy_loglin_mx<-lm(Log_mx~age, data = Italy_mod1)

mx_loglin_Barbi<-Italy_loglin_mx

## fits a log-linear model for ages 65:80 used in Barbi et al. 
Italy_mod1<-data.frame(Log_mx= log(Italy_cohort$mx[Italy_cohort$age %in% c(65:80)]),
                       age = Italy_cohort$age[Italy_cohort$age %in% c(65:80)])

Italy_loglin<-lm(Log_mx~age, data = Italy_mod1)
mx_loglin_Barbi<-Italy_loglin


############################################################################################

## For all age ranges set out below
## fits the same models used in Barbi et al. 

## then, compares these model fits to those selected by Barbi et al. 

############################################################################################

## gets the residual plateau for models fit at different ages 
resid_frame<-NULL
GM_resid_frame<-NULL


## sets up the dev.

tiff(filename = "Barbi/Figure_2.tiff",
     width = 7, height = 3.5, units = "in", pointsize = 12,
     compression = c("none"),
     bg = "white", res = 300)

par(bty = "n", mfrow = c(1,3), mar = c(5.1,4.1,3.1,2.1))

# Plots the actual data
plot(log(Italy_cohort$mx[Italy_cohort$age>=60])~Italy_cohort$age[Italy_cohort$age>=60], 
     pch = 20,col = "lightblue", xlab = "Age (Years)", ylab = "log hazard rates")

counter<-0
counter2<-0

## keeps AIC
AIC_GM<-NULL
AIC_loglin<-NULL
## And residuals at select ages
resid_50<-NULL
resid_70<-NULL
resid_105<-NULL
resid_100<-NULL
resid_107<-NULL

resid_105_GM<-NULL
resid_100_GM<-NULL

set.seed(8374)

for(j in 45:65){
  
  for(i in c(70:110)){
    
    ## fits a log-linear model 
    Italy_mod1<-data.frame(Log_mx= log(Italy_cohort$mx[Italy_cohort$age %in% c(j:i)]),
                           age = Italy_cohort$age[Italy_cohort$age %in% c(j:i)])
    
    Italy_loglin<-lm(Log_mx~age, data = Italy_mod1)
    

    ## makes this a synthetic cohort, where mortality is unchanged
    ## before the age of 65 (ignored) 
    
    ## projected age limit is 108 years: everyone above this may be a fraud/error
    mx_loglin<-predict(Italy_loglin, newdata = data.frame(age = seq(90,110)))
    ## removes zero values from residuals
    mx_loglin[mx_loglin>0]<-NA
    
    
    ## fits a Gompertz-Makeham model, using qx (programmatically required)
    Italy_mod2<-data.frame(qx= mxtoqx(Italy_cohort$mx)[Italy_cohort$age %in% c(j:i)],
                           age = Italy_cohort$age[Italy_cohort$age %in% c(j:i)])
    
    #GM_mod<-fitGM(initialpar = c(0.01, 0.0003, 0.07), data = Italy_mod2$qx, mode = 1, Method = "Nelder-Mead")
    GM_mod<-fitGM(data = Italy_mod2$qx[Italy_mod2$age %in% c(j:i)], mode = 1, Method = "Nelder-Mead")
    
    ## predicts for ages j:110
    GM_preds<-GompertzMakeham(GM_mod[[1]],GM_mod[[2]],GM_mod[[3]], t =seq(0,100))
    
    ## converts back to hazard rates
    GM_preds<-qxtomx(GM_preds)
    
    Obs_data<-log(Italy_cohort$mx[Italy_cohort$age>=90])
    
    ## returns the residuals at each age over 90 for the log-linear model
    ## and for the Gompertz_Makeham model
    
    
    resid_frame<-rbind(resid_frame,c(Obs_data-c(mx_loglin[1:length(Obs_data)])))
    
    ## Plots log-linear models regardless
    if(i %in% seq(70,110)){
      points(predict(Italy_loglin, newdata = data.frame(age = seq(50,110)))~c(50:110), type = "l",
             col = rgb(0,0,0,0.05))
    }
    
    if(i==80 & j==65){
   #   points(c(mx_loglin[1:length(Obs_data)])~Italy_cohort$age[Italy_cohort$age >=90], 
  #           type = "l", col = "orange", lwd = 2)
      points(predict(Italy_loglin, newdata = data.frame(age = seq(50,110)))~c(50:110), 
             type = "l", col = "orange")
    }
    
    ## keeps residual at age 100, and AIC of each model
    
    Obs_100<-log(Italy_cohort$mx)[Italy_cohort$age==100]
    
    ## Keeps the model residual at age 100
    resid_100<-c(resid_100,predict(Italy_loglin, newdata = data.frame(age = 100)))
    
    
    Obs_105<-log(Italy_cohort$mx)[Italy_cohort$age==105]
    Obs_107<-log(Italy_cohort$mx)[Italy_cohort$age==107]
    
    ## Keeps the residual at select ages
    
    ## log-linear
    resid_50<-c(resid_50,c(predict(Italy_loglin, newdata = data.frame(age = 50))))
    resid_70<-c(resid_70,c(predict(Italy_loglin, newdata = data.frame(age = 70))))
    resid_105<-c(resid_105,c(predict(Italy_loglin, newdata = data.frame(age = 105))))
    resid_107<-c(resid_107,c(predict(Italy_loglin, newdata = data.frame(age = 107))))
    
    resid_100_GM<-c(resid_100_GM,c(GM_preds[100-j]))
    resid_105_GM<-c(resid_105_GM,c(GM_preds[105-j]))
    
    counter<-counter+1
    
  }
  print(j)
}


points(log(Italy_cohort$mx[Italy_cohort$age>=60])~Italy_cohort$age[Italy_cohort$age>=60],
       col = "lightblue", pch  =16)
points(log(Italy_cohort$mx[Italy_cohort$age>=60])~Italy_cohort$age[Italy_cohort$age>=60])

## just to be extra clear, adds the orange line regression over the top
#abline(mx_loglin_Barbi, col = "orange", lwd = 3)
points(predict(mx_loglin_Barbi, newdata = data.frame(age = c(50:110)))~c(50:110), 
       col = "orange", type = "l", lwd = 1.5)

abline(h = seq(-5,0), lty = 3)

mtext("a", adj = 0)


## Makes a boxplot of model residuals at age 107, 
## using log-linear models, 
## and marks the model selected by Barbi et al. 

boxplot(resid_107, pch  ="-",las = 2,
        names = c("log-\n linear"),
        ylab = "predicted hazard rate age 107")

points(1,predict(mx_loglin_Barbi, newdata = data.frame(age = c(107))), 
       col = "orange", pch  =10, lwd = 2)

## in the 99.88th percentile (the regression with the largest late-life residual, bar none):
mean(predict(mx_loglin_Barbi, newdata = data.frame(age = c(107)))>resid_107)
sum(predict(mx_loglin_Barbi, newdata = data.frame(age = c(107)))>resid_107)

points(2,log(GM_preds_Barbi[[41]]), 
       col = "orange", pch  =3)


## adds a horizontal line for the OBSERVED mx value at age 105,
## in blue
abline(h = log(Italy_cohort$mx[Italy_cohort$age==107]), 
       col = "lightblue", lwd = 2)

## adds a point for the comparative model, regressed oved ages 50-80
points(1, -0.2270485, col  = "#009E73", pch  = 16)


abline(h = seq(-5,0, by = 0.2), lty = 3)

mtext("b", adj = 0)

############################################################

## Plots an error distribution fit to a log-linear regression for ages 50-80
## to illustrate the much lower threshold for error to generate late-life plateaus

## fits a log-linear model to ages 50-80
Italy_mod_x<-data.frame(Log_mx= log(Italy_cohort$mx[Italy_cohort$age %in% c(50:80)]),
                        age = Italy_cohort$age[Italy_cohort$age %in% c(50:80)])

Italy_loglin_x<-lm(Log_mx~age, data = Italy_mod_x)

Italy_loglin_5080<-Italy_loglin_x

mx_loglin_x<-predict(Italy_loglin_x, newdata = data.frame(age = seq(1,118)))

## lifetable with a log-linear increse in the hazard rate
ltab_sim_x<-lifetable2(exp(mx_loglin_x), ax = 0.5, n = 1)

Obs_data<-log(Italy_cohort$mx[Italy_cohort$age>=50])

## simulates a 1 in 5000 error rate, an order of magnitude lower than modern data standards.
Err_rate<-5000


##################################

set.seed(982)

## gets the survivorship curve
new_lx<-ltab_sim_x$lx

## adds a tail-end of zeroes, to allow errors that 
## survive longer than the rest of the cohort
new_lx<-c(new_lx, rep(0,times = 10))
null_lx<-c(ltab_sim_x$lx,rep(0, times = 10))

new_lx[65:117]<-c(new_lx[65:117]+
                    c(c(null_lx[75:117], rep(0, times = 10))/Err_rate)+
                    c(new_lx[55:107]/Err_rate))

sim_table<-lifetable3(new_lx, ax = 0.5, n = 1)

mx_out_x<-sim_table$mx

## removes the open-ended mx value
mx_out_x[round(sim_table$qx, digits = 3)>=1]<-NA

beep()

################################################################################

## Plots the observed data, with an age 50-80 log-linear model fit
plot(Obs_data~c(50:107), xlim = c(85,115), ylim = c(-2.5,0.5), 
     pch  =16, col = "lightblue", las = 2, xlab  = "Age (Years)", ylab = "log hazard rate")

## adds the regression 
points(predict(Italy_loglin_x, newdata = data.frame(age = c(50:115)))~c(50:115), 
       type = "l", col = "#009E73")

## adds the regression of Barbi et al. 
points(predict(mx_loglin_Barbi, newdata = data.frame(age = c(50:115)))~c(50:115), 
       type = "l",
       col = "orange")

abline(h = seq(-5,1,by = 0.5), lty = 3)


## fits a Gompertz-Makeham/constant-hazard  model to the simulated error data over age 105. 
points(predict(lm(c(log(mx_out_x)[c((sim_table$ages+1)>105)])~
                    c(c(sim_table$ages+1)[c((sim_table$ages+1)>105)])))~c(106:116), 
       type = "l", lwd  =1.5, col = "black")

## howdy-do, it's flat

## plots the green regression with a 1 in 2.5k error rate

#points(log(mx_out_x[sim_table$ages>50])~sim_table$ages[sim_table$ages>50], 
#                   col  ="#CC79A7", type = "l", lwd = 2)
points(log(mx_out_x)~
         c(sim_table$ages+1), 
       col  ="#CC79A7", pch  = 20)

## mimics the pink bars in Barbi et al. on purpose
points(log(mx_out_x)~
         c(sim_table$ages+1), 
       col  ="#CC79A7", pch  = "|")

## Re-plots the actual data
points(Obs_data~c(50:107), xlim = c(50,120), pch  =16, col = "lightblue")
points(Obs_data~c(50:107), xlim = c(50,120), type = "l", col = "lightblue")
points(Obs_data~c(50:107), xlim = c(50,120))


mtext("c", adj = 0)

dev.off()


#################

## Takes the model parameters for the age range in Barbi et al and seeds in some random errors

#################

## Finds the analytical limit of survival under a log-linear model, fit to ages 55:90
Italy_mod1_qx<-data.frame(Log_qx= log(mxtoqx(Italy_cohort$mx[Italy_cohort$age %in% c(55:90)])),
                          age = Italy_cohort$age[Italy_cohort$age %in% c(55:90)])

Ital_loglin_qx<-lm(Log_qx~age,Italy_mod1_qx)

Lifespan_limit<-which(predict(Ital_loglin_qx, newdata = data.frame(age = seq(0,200)))>=1)[[1]]-1


######################

## Runs simulation of age misreporting rates

#######################


## Plots an error distribution fit to a log-linear regression from Barbi et al. 

## fits a log-linear model to ages 65-80
Italy_mod_x<-data.frame(Log_mx= log(Italy_cohort$mx[Italy_cohort$age %in% c(65:80)]),
                        age = Italy_cohort$age[Italy_cohort$age %in% c(65:80)])

Italy_loglin_x<-lm(Log_mx~age, data = Italy_mod_x)

mx_loglin_x<-predict(Italy_loglin_x, newdata = data.frame(age = seq(1,118)))

## lifetable with a log-linear increse in the hazard rate
ltab_sim_x<-lifetable2(exp(mx_loglin_x), ax = 0.5, n = 1)

Obs_data<-log(Italy_cohort$mx[Italy_cohort$age>=50])

## simulates a 1 in 5000 error rate, an order of magnitude lower than modern data standards.
#Err_rate<-5000

set.seed(9374)
mx_out<-NULL

for(i in 1:length(c(10,100,200,500,1000,2000,5000,10000))){

  Err_rate<-c(c(10,100,200,500,1000,2000,5000,10000)[i])
  
  ## gets the survivorship curve
  new_lx<-ltab_sim_x$lx
  
  ## adds a tail-end of zeroes, to allow errors that 
  ## survive longer than the rest of the cohort
  new_lx<-c(new_lx, rep(0,times = 10))
  null_lx<-c(ltab_sim_x$lx,rep(0, times = 10))
  
  ## 10-year errors
  new_lx[65:117]<-c(new_lx[65:117]+
                      c(c(c(null_lx[75:117], rep(0, times = 10))/Err_rate)*0.25)+
                      c(c(null_lx[55:107]/Err_rate)*0.25))
  ## 5-year errors
  new_lx[65:112]<-c(new_lx[65:112]+
                      c(c(c(null_lx[70:112], rep(0, times = 5))/Err_rate)*0.25)+
                      c(c(null_lx[60:107]/Err_rate)*0.25))
  
  sim_table<-lifetable3(new_lx, ax = 0.5, n = 1)
  
  mx_out_n<-sim_table$mx
  
  ## removes the open-ended mx value
  mx_out_n[round(mx_out_n, digits = 3)>=1]<-NA
  
  mx_out[[i]]<-mx_out_n

}
beep()


##################################

obs_vals<-log(ltab_sim$mx)[ltab_sim$ages %in% c(65:106)]
pred_vals<-c(log(mx_out[[3]])[c(sim_table$ages %in% c(65:106))])
  
## Plots the residuals generated by error models against the observed residuals
Simulated_residuals_lm<-obs_vals-pred_vals

pred_vals<-c(log(Italy_cohort$mx)[Italy_cohort$age %in% c(65:106)])

Observed_residuals_lm<-obs_vals-pred_vals


########################################################################
########################################################################

## Generates figure 1: a comparison of simulated 
## and observed deviations from a log-linear model,
## under random age-coding errors

########################################################################
########################################################################

## sets up the dev.

tiff(filename = "Barbi/Figure_1.tiff",
     width = 7, height = 5, units = "in", pointsize = 12,
     compression = c("none"),
     bg = "white", res = 300)


par(bty = "n", mfrow = c(1,2))

## plots simulated errors
plot(log(ltab_sim$mx)~ltab_sim$ages, xlim = c(70,110), 
     ylim = c(-3.5,0.8), las = 2, 
     type = "l", ylab = "log hazard rate", xlab = "Age (Years)",
     lwd = 2, col  ="orange")


abline(h = seq(-3,0, by = 1), lty = 3)

## adds observed data
points(log(Italy_cohort$mx[Italy_cohort$age %in% c(65:108)])~
         Italy_cohort$age[Italy_cohort$age %in% c(65:108)], 
       pch  =16, col  ="lightblue")

points(log(Italy_cohort$mx[Italy_cohort$age %in% c(65:108)])~
         Italy_cohort$age[Italy_cohort$age %in% c(65:108)], 
       type = "l", col  ="lightblue")

##adds emphasis
points(log(Italy_cohort$mx[Italy_cohort$age %in% c(65:108)])~
         Italy_cohort$age[Italy_cohort$age %in% c(65:108)])

points(log(mx_out[[3]][65:117])~c(65:117), 
       type = "l", col = "#009E73", lwd = 2)

text(103,-2.3, labels = 
       paste0(" p = ",c(1/200)))
#points(c(91,93),c(-2.3,-2.3),pch = 16, col = "#009E73")
points(c(89,92),c(-2.3,-2.3), type = "l", col = "#009E73", lwd = 2)

points(log(mx_out[[5]][65:117])~c(65:117), 
       type = "l", col = "#CC79A7")

text(103,-2.5, labels = 
       paste0(" p = ",c(1/1000)))

points(c(89,92),c(-2.5,-2.5), type = "l", col = "#CC79A7", lwd = 2)


text(103,-2.7, labels = 
       paste0("observed"))
points(c(89,92),c(-2.7,-2.7),pch = 16, col = "lightblue")
points(c(89,92),c(-2.7,-2.7), type = "l", col = "lightblue")

points(log(ltab_sim$mx)~ltab_sim$ages, xlim = c(70,107), 
       type = "l", lwd = 2, col  ="orange")


mtext("a", adj = 0)


################################################
################################################

## plots the residual of this model across observed data from ages 65:105
## compared to the residuals from the regression for ages 50:80,
## which ran at pretty much the average error at old ages

plot(c(c(log(Italy_cohort$mx)[Italy_cohort$age %in% c(50:107)])-
       predict(Italy_loglin_5080, newdata = data.frame(age = seq(50,107))))~c(50:107), 
     xlab = "Age (Years)", ylab = "residual",las = 2, 
     pch  = 20, col = "#999999", xlim =  c(50,110), ylim = c(0.25,-0.65))

points(c(log(Italy_cohort$mx)[Italy_cohort$age %in% c(50:107)]-
           predict(Italy_loglin_5080, newdata = data.frame(age = seq(50,107))))~c(50:107),
       type = "l", col = "#999999")


points(c(log(Italy_cohort$mx)[Italy_cohort$age %in% c(50:107)]-
         predict(mx_loglin_Barbi, newdata = data.frame(age = seq(50,107))))~c(50:107),
       col = "orange", pch = 20)

points(c(log(Italy_cohort$mx)[Italy_cohort$age %in% c(50:107)]-
           predict(mx_loglin_Barbi, newdata = data.frame(age = seq(50,107))))~c(50:107),
       col = "orange", type = "l")

#abline(v = 65)
#abline(v = 80)


points(55,-0.5,col = "#999999", pch = 20)
text(70,-0.5, labels = "ages 50-80")

points(55,-0.4,col = "orange", pch = 20)
text(70,-0.4, labels = "ages 65-80")

abline(h = 0, lty = 3)

mtext("b", adj = 0)


dev.off()


#######################################

## Ranks the mid-life residual selected by Barbi et al
#hist(resid_50-c(log(Italy_cohort$mx)[Italy_cohort$age==50]), breaks = 100, col = "black")
## marks the choice of Barbi et al. 
#abline(v = -0.3558885, col = "orange")
## abd the actual value
#abline(v = 0, col = "lightblue")

predict(mx_loglin_Barbi, newdata = data.frame(age = c(50)))-
  c(log(Italy_cohort$mx)[Italy_cohort$age==50])

## how many models are <= the abs residual of Barbi's 'best' model at age 50
mean(abs(resid_50-c(log(Italy_cohort$mx)[Italy_cohort$age==50]))<=abs(predict(mx_loglin_Barbi, newdata = data.frame(age = c(50)))-
               c(log(Italy_cohort$mx)[Italy_cohort$age==50])))


#######################################

## That's it! It's that bloody simple. 
